# Supplementary material for: Updated distribution of the invasive Megachile sculpturalis (Hymenoptera: Megachilidae) in Italy and its first record on a Mediterranean island
Source: Biodivers Data J. 2020 Nov 26;8:e57783. doi: 10.3897/BDJ.8.e57783 (PMC7714772; doi:10.3897/BDJ.8.e57783)
Supplement: Supplementary material 1 — Megachile sculpturalis -feeding plants [file bdj-08-e57783-s001.xlsx]

## Sheet: Foglio1
Reference	Country	Plant family	Species		Native / Aalloctonous	Observation	Type of observation	Sex	Specimens number	Notes
Le Féon et al. 2018	France	Asteraceae	Centaurea	L.	Native	unknown	direct observation	M	1
Le Féon et al. 2018	France	Asteraceae	Cirsium arvense	(L) Scop	Native	unknown	direct observation	M	1
Le Féon et al. 2018	France	Asteraceae	Cirsium eriophorum	(L) Scop	Native	unknown	direct observation	F	1
Le Féon et al. 2018	France	Asteraceae	Serratula tinctoria	L.	Native	unknown	direct observation	M	1
Le Féon et al. 2018	France	Fabaceae	Styphnolobium japonica	L.	Introduced from Asia	unknown	direct observation	F	10
Le Féon et al. 2018	France	Fabaceae	Wisteria sinensis	(Sims) Sweet	Introduced from Asia	unknown	direct observation	F,M	1
Le Féon et al. 2018	France	Lamiaceae	Clinopodium acinos	(L.) Kuntze	Native	unknown	direct observation	M	1
Le Féon et al. 2018	France	Lamiaceae	Lavandula	L.	Native	unknown	direct observation	F,M	22
Le Féon et al. 2018	France	Lamiaceae	Origanum vulgare	L.	Native	unknown	direct observation	M	1
Le Féon et al. 2018	France	Lamiaceae	Perovskia	Kar.	Introduced from Asia	unknown	direct observation	F,M	4
Le Féon et al. 2018	France	Lamiaceae	Salvia	L.	Native	unknown	direct observation	M	1
Le Féon et al. 2018	France	Lamiaceae	Vitex agnus-castus	L.	Native	unknown	direct observation	M	2
Le Féon et al. 2018	France	Malvaceae	Firmiana simplex	(L.) W.Wight	Introduced from Asia	unknown	direct observation	F	1
Le Féon et al. 2018	France	Rosaceae	Rubus	L.	Native	unknown	direct observation	M	1
Le Féon et al. 2018	France	Sapindaceae	Koelreuteria paniculata	Laxm.	Introduced from Asia	unknown	direct observation	F,M	1
Le Féon et al. 2018	France	Scrophulariaceae	Buddleja davidii	Franch.	Introduced from Asia	unknown	direct observation	M	3
Aguado et al. 2018	Spain	Fabaceae	Styphnolobium japonica	L.	Introduced from Asia	pollen	pollen analysis	F	16	nest pollen
Aguado et al. 2018	Spain	Lythraceae	Lagerstroemia sp.	L.	China, Taiwan, Cambodia, Laos, Thailand, Vietnam	pollen	pollen analysis	F	1	nest pollen
Aguado et al. 2018	Spain	Oleaceae	Ligustrum sp.	L.	North Africa, Western Asia and Caucasus, Europe	pollen	pollen analysis	F	1	nest pollen
Aguado et al. 2018	Spain	Oleaceae	Ligustrum vulgare	L.	native	pollen	pollen analysis	F	1	nest pollen
Aguado et al. 2018	Spain	Oleaceae	Ligustrum cfr lucidum	W.T.Aiton	China	pollen	pollen analysis	F	1	nest pollen
Aguado et al. 2018	Spain	Lamiaceae	Lavandula	L.	native	pollen	pollen analysis	F	1	nest pollen
Aguado et al. 2018	Spain	Adoxaceae	Sambucus nigra	L.	Native	unknown		F	2	flowers held between jaws
Aguado et al. 2018	Spain	Rosaceae	Prunus persica		Introduced from Asia	resin		F
Westrich et al. 2015	France	Fabaceae	Styphnolobium japonica	L.	Introduced from Asia	pollen	pollen analysis			nest pollen
Westrich et al. 2015	France	Malvaceae	Firmiana simplex	(L.) W.F.Wight	Introduced from Asia	unknown	direct observation	M	unknown
Andrieu-Ponel et al. 2018	France	Asteraceae	Anthemis sp.	L.	native	pollen	pollen analysis	F	1
Andrieu-Ponel et al. 2018	France	Asteraceae	Aster sp.	L.	native	pollen	pollen analysis	F	1
Andrieu-Ponel et al. 2018	France	Betulaceae	Betula sp.	L.	native	pollen	pollen analysis	F	1
Andrieu-Ponel et al. 2018	France	Pinaceae	Cedrus sp.	Trew	Introduced from Asia	pollen	pollen analysis	F	1
Andrieu-Ponel et al. 2018	France	Asteraceae	Centaurea nigra	L.	Native	pollen	pollen analysis	F	1
Andrieu-Ponel et al. 2018	France	Cerealia 40 μm			native	pollen	pollen analysis	F	1
Andrieu-Ponel et al. 2018	France	Chenopodiaceae		Vent	native	pollen	pollen analysis	F	1
Andrieu-Ponel et al. 2018	France	Cichorioideae		(Juss.) Chevall.	not native	pollen	pollen analysis	F	1
Andrieu-Ponel et al. 2018	France	Cyperaceae		Juss	native	pollen	pollen analysis	F	1
Andrieu-Ponel et al. 2018	France	Oleaceae	Delitschia sp.	Auersw.	native	pollen	pollen analysis	F	1
Andrieu-Ponel et al. 2018	France	Brassicaceae	Draba sp.	L.	native	pollen	pollen analysis	F	1
Andrieu-Ponel et al. 2018	France	Geraniaceae	Geranium sp.	L.	native	pollen	pollen analysis	F	1
Andrieu-Ponel et al. 2018	France	Cupressaceae	Juniperus sp.	L.	native	pollen	pollen analysis	F	1
Andrieu-Ponel et al. 2018	France	Oleaceae	Ligustrum sp.	L.	North Africa, Western Asia and Caucasus, Europe	pollen	pollen analysis	F	1
Andrieu-Ponel et al. 2018	France	Lamiaceae	Mentha sp.	L.	native	pollen	pollen analysis	F	1
Andrieu-Ponel et al. 2018	France		Mycrothyrium sp.			pollen	pollen analysis	F	1
Andrieu-Ponel et al. 2018	France	Oleaceae	Olea sp.	L.	native	pollen	pollen analysis	F	1
Andrieu-Ponel et al. 2018	France	Pinaceae	Picea sp.	Mill.	native	pollen	pollen analysis	F	1
Andrieu-Ponel et al. 2018	France	Pinaceae	Pinus méditerranéens	L.	native	pollen	pollen analysis	F	1
Andrieu-Ponel et al. 2018	France	Pinaceae	Pinus sylvestris	L.	native	pollen	pollen analysis	F	1
Andrieu-Ponel et al. 2018	France	Anacardiaceae	Pistacia sp.	L.	native	pollen	pollen analysis	F	1
Andrieu-Ponel et al. 2018	France	Plantaginaceae	Plantago coronopus	L.	native	pollen	pollen analysis	F	1
Andrieu-Ponel et al. 2018	France	Plantaginaceae	Plantago lanceolata	L.	native	pollen	pollen analysis	F	1
Andrieu-Ponel et al. 2018	France	Plantanaceae	Platanus sp.	L.	native	pollen	pollen analysis	F	1
Andrieu-Ponel et al. 2018	France	Poaceae			native	pollen	pollen analysis	F	1
Andrieu-Ponel et al. 2018	France	Fagaceae	Quercus caducifolié		native	pollen	pollen analysis	F	1
Andrieu-Ponel et al. 2018	France	Fagaceae	Quercus sempervirent		native	pollen	pollen analysis	F	1
Andrieu-Ponel et al. 2018	France	Dipsacaceae.	Scabiosa sp.		native	pollen	pollen analysis	F	1
Andrieu-Ponel et al. 2018	France	Cupressaceae	Sequoia sp.	Endl.	Introduced from North America	pollen	pollen analysis	F	1
Andrieu-Ponel et al. 2018	France	Fabaceae	Styphnolobium sp.	L.	Introduced from Asia	pollen	pollen analysis	F	1
Andrieu-Ponel et al. 2018	France	Fabaceae	Trifolium sp.	L.	native	pollen	pollen analysis	F	1
Andrieu-Ponel et al. 2018	France	Caprifoliaceae	Viburnum sp.	L.	native	pollen	pollen analysis	F	1
Andrieu-Ponel et al. 2018	France	Vitaceae	Vitis sp.	L.	native	pollen	pollen analysis	F	1
Quaranta et al. 2014	Italy	Oleaceae	Ligustrum sp.	L.	North Africa, Western Asia and Caucasus, Europe	pollen	pollen analysis	F	unknown	nest pollen
Quaranta et al. 2014	Italy	Fagaceae	Castanea sp.		native	pollen	pollen analysis	F	unknown	nest pollen
Quaranta et al. 2014	Italy	Fabaceae	Astragalus/Ononis f.	L.	Native	pollen	pollen analysis	F	unknown	nest pollen
Quaranta et al. 2014	Italy	Leguminosae	Robinia sp.	L.	Introduce from North America	pollen	pollen analysis	F	unknown	nest pollen
Quaranta et al. 2014	Italy	Urticaceae/Moraceae			native	pollen	pollen analysis	F	unknown	nest pollen
Quaranta et al. 2014	Italy	Vitaceae	Parthenocissus sp.	L.	Introduced from Asia and North America	pollen	pollen analysis	F	unknown	nest pollen
Quaranta et al. 2014	Italy	Myrtaceae	Eucalyptus sp.		Introduced from Australia	pollen	pollen analysis	F	unknown	nest pollen
Quaranta et al. 2014	Italy	Rosaceae	Rubus	L.	native	pollen	pollen analysis	F	unknown	nest pollen
Mangum and Sumner 2003		Apocynaceae	Asclepias spp.	L.	North America	unknown	unknown	unknown	unknown
Ascher 2001		Apocynaceae	Asclepias syriaca	L.	North America	unknown	unknown	unknown	unknown
Ascher 2001; Quaranta et al. 2014	Italy	Asteraceae	Cirsium vulgare	(Savi) Ten.	Europe, Asia, North-west Africa	unknown	unknown	unknown	unknown
Batra 1998; Mangum and Sumner 2003		Bignoniaceae	Catalpa speciosa	(Warder) Engelm.	USA	unknown	unknown	unknown	unknown
Batra 1998; Mangum and Sumner 2003		Ericaceae	Oxydendrum arboreum	(L.) DC.	USA	unknown	unknown	unknown	unknown
Ascher 2001		Lamiaceae	Perovskia artemisioides	Boiss	South Iran, Pakistan	unknown	unknown	unknown	unknown
Mangum and Sumner, 2003		Lamiaceae	Vitex	L.		unknown	unknown	unknown	unknown
Ascher 2001; Quaranta et al. 2014	Italy	Leguminosae	Melilotus albus	Medik.	North Africa, Asia, Europe	unknown	unknown	unknown	unknown
Mangum and Brooks 1997; Batra 1998; Laport and Minckley 2012; Quaranta 2014		Leguminosae	Pueraria lobata	(Willd.) Ohwi	Russian Far East, China, Japan, Korea, Taiwan, Thailand, Vietnam, Indonesia, Malaysia, Papua New Guinea, Philippines, South-west Pacific	unknown	unknown	unknown	unknown
Batra 1998		Leguminosae	Dunbaria villosa	(Thunb. ex Murray) Makino	Myanmar, China, Cambodia, India, Indonesia, Japan, Korea, Laos, Philippines, Thailand, Vietnam.	unknown	unknown	unknown	unknown
Ascher 2001; Mangum and Sumner 2003; Hinojosa-Diaz et al. 2005; O'Brien and Craves, 2008		Fabaceae	Lathyrus latifolius	L.	North Africa, Europe	unknown	unknown	unknown	unknown
Batra 1998		Leguminosae	Lespedeza	Michx. Spp.		unknown	unknown	unknown	unknown
Batra 1998		Leguminosae	Millettia japonica	A.Gray	Japan, Korea	unknown	unknown	unknown	unknown
Batra 1998		Leguminosae	Phaseolus vulgaris	L.	North America, South America	unknown	unknown	unknown	unknown
Ascher 2001		Leguminosae	Securigera varia (=Coronilla varia L.)	L. (Lassen)	Africa, Western and Middle Asia, Europe	unknown	unknown	unknown	unknown
Mangum and Sumner 2003;Hinojosa-Diaz et al. 2005; Laport and Minckley 2012		Fabaceae	Styphnolobium japonica	L.	Introduced from Asia	unknown	unknown	unknown	unknown
Batra 1998		Leguminosae	Vigna unguiculata (=Vigna sinensis (L.) Savi ex Hassk.)	(L.) Walp.	Africa	unknown	unknown	unknown	unknown
Mangum and Sumner 2003; O'Brien and Craves 2008; Quaranta et al. 2014		Lythraceae	Lythrum salicaria	L.	North Africa, Asia, Europe	unknown	unknown	unknown	unknown
Batra 1998		Lythraceae	Lagerstroemia indica	L.	China, Taiwan, Cambodia, Laos, Thailand, Vietnam	unknown	unknown	unknown	unknown
Batra 1998; Mangum and Sumner 2003; Quaranta et al. 2014	Italy	Oleaceae	Ligustrum vulgare	L.	North Africa, Western Asia and Caucasus, Europe	unknown	unknown	unknown	unknown
Mangum and Sumner 2003; Hinojosa-Diaz et al. 2005; Laport and Minckley 2012		Oleaceae	Ligustrum lucidum	W.T.Aiton	China	unknown	unknown	unknown	unknown
O'Brien and Craves 2008		Plantaginaceae	Veronicastrum virginicum	(L.) Farw.	North America	unknown	unknown	unknown	unknown
Batra 1998		Rutaceae	Citrus japonica (=Fortunella margarita Swingle)	Thunb.	China, Japan, Taiwan	unknown	unknown	unknown	unknown
Mangum and Brooks 1997; Batra 1998; Mangum and Sumner 2003; Hinojosa-Diaz et al. 2005; Laport and Minckley 2012		Sapindaceae	Koelreuteria paniculata	Laxm.	China	unknown	unknown	unknown	unknown
Mangum and Sumner 2003; Quaranta et al. 2014		Scrophulariaceae	Buddleja davidii	Franch	China	unknown	unknown	unknown	unknown
Ascher 2001; Quaranta et al. 2014	Italy	Scrophulariaceae	Verbascum thapsus	L.	Asia, Europe	unknown	unknown	unknown	unknown
Russo 2018		Asteraceae	Carduus acanthoides	L.						photo
Paiero and Buck 2003	England	Leguminosae	Melilotus alba	Medikus	North Africa, Asia, Europe	unknown	direct observation	f	1	no pollen in scopa
Paiero and Buck 2003	England	Plantaginaceae	Veronicastrum virginicum	(L.) Farw.	North America	unknown	direct observation	m	2
Ortiz-Sánchez et al. 2018)	Spain	Fabaceae	Styphnolobium japonica	L.	Introduced from Asia	unknown	direct observation	unknown	unknown
Ortiz-Sánchez et al. 2018)	Spain	Fabaceae	Wisteria sinensis	(Sims) DC.	Introduced from Asia	unknown	direct observation	unknown	unknown
Hinojosa-Díaz et al. 2005; Laport & Minckley 2012; Quaranta et al. 2014; Parys et al. 2015		Oleaceae	Ligustrum lucidum	W.T.Aiton	China
Dillier	Switzerland	Fabaceae	Lathyrus	L	native	unknown	direct observation	unknown	unknown
Christa Gihr & Paul Westrich	France	Pinaceae	Pinus		native	resin	direct observation	f	unknown	nest
